# Supplementary material for: Water, sanitation, and hygiene in schistosomiasis control: A scoping review of evidence gaps across transmission pathways
Source: PLOS Glob Public Health. 2026 Jul 30;6(7):e0006916. doi: 10.1371/journal.pgph.0006916 (PMC13423035; doi:10.1371/journal.pgph.0006916)
Supplement: S3 Table — (XLSX) [file pgph.0006916.s004.xlsx]

## Sheet: Sheet1
WASH-related risk factors for schistosomiasis infection assessed in included observational studies									Mansoni																Haematobium														Japonicum
Author(s)	Publication year	Year of study	Country	Region	Setting	Number of participants	Age of participants	Schistosoma species	Improved water source	Water treatment	Water collection	Laundry	Bathing	Recreational water contact - other	Occupational water contact - other	Transportation	Other water contact	Animal presence	Anal cleansing	Using faecal matter in agriculture	Irrigation	Open defecation	Sanitation	Improved water source	Water treatment	Water collection	Laundry	Bathing	Recreational water contact - other	Occupational water contact - other	Transportation	Other water contact	Animal presence	Anal cleansing	Using faecal matter in agriculture	Irrigation	Open defecation	Sanitaition access	Improved water source	Water treatment	Water collection	Laundry	Bathing	Recreational water contact - other	Occupational water contact - other	Transportation	Other water contact	Animal presence	Anal cleansing
Abera et al (1)	2025	2022	Ethiopia	Mizan-Aman	Both	615	2014-05-01	Mansoni						x		x
Abie et al (2)	2023	2019	Ethiopia	Northwest	Rural	588	2014-06-01	Mansoni	x		x	x	x	x		x					x	x
Abou-Zeid et al (3)	2012	2009	Sudan	South Kordofan	Rural & urban	1826	18+	Haematobium																x			x	x	x									x
Al-Murisi et al (4)	2022	2019	Yemen	An-Nadirah District	Rural	417	6 to 15	Mansoni	x					x									x
Al-Shibani et al (5)	2007	NA	Yemen	Taiz	Rural	152	SAC	Mansoni	x
Al-Waleedi et al (6)	2013	2011	Yemen	Sana’a.	Not specified	696	10 to 16	Haematobium																x		x	x	x	x	x			x			x		x
Alembrhan et al (7)	2013	2010	Ethiopia	Mekelle	Sub-urban	457	SAC	Mansoni	x			x	x	x	x	x					x
Alharazi et al (8)	2022	2019	Yemen	Taiz	Rural	478	2015-06-01	Mansoni	x			x	x	x				x				x
Alidou et al (9)	2025	2022	Togo	Plateau	Rural	6400	2014-05-01	Haematobium																x		x	x	x	x	x						x	x
Aliyi et al (10)	2024	2019	Ethiopia	East	Rural	419	2019-06-01	Mansoni	x			x	x	x		x					x
Amorim et al (11)	1997	NA	Brazil	Minas Gerais	Both	1067	≥ 10	Mansoni						x	x
Amuta et al (12)	2014	2012	Nigeria	Guma	Rural	300	1 to 15	Haematobium																			x	x								x
Anaba (13)	2025	2023	Ghana	Ashanti	Rural	333	2018-06-01	Haematobium																		x			x	x							x
Andargie et al (14)	2018	2015	Ethiopia	Tach-Armachiho district	Rural	228	0 to > 40	Mansoni	x			x	x	x	x	x					x
Ansha et al (15)	2020	2018	Ethiopia	Wondo district	Not specified	298	5 to 19	Mansoni	x		x	x		x	x		x						x
Aribodor et al (16)	2024	2023	Nigeria	Anambra	Rural	470	10 to 19	Haematobium																x			x	x	x	x
Atalabi et al (17)	2018	2016	Nigeria	Katsina State	Rural	484	6 to 15	Haematobium																x					x	x						x
Atalabi et al (18)	2016	2015	Nigeria	Katsina state	Rural	718	10 to 23	Haematobium																x					x
Auta et al (19)	2023	2021	Nigeria	Kano state	Not specified	400	2026-10-05	Haematobium																x												x
Awoke et al (20)	2013	2012	Ethiopia	Amibera	Rural	832	5 to 24	Haematobium																x			x		x	x	x						x
Ayeh-Kumi et al (21)	2015	2009	Ghana	Ashanti	Rural	100	4 to 17	Haematobium																x		x	x	x	x	x		x
Bakr et al (22)	2009	2003	Senegal	Thiago	Peri-urban	991	≥ 5	Mansoni					x						x			x
Balen et al (23)	2011	2006	China	Hunan	Peri-urban	1298	All ages	Japonicum																															x					x				x
Balogun et al (24)	2022	2020	Nigeria	Jigawa State	Rural	279	5 to 16	Haematobium																								x
Barreto (25)	1991	1984	Brazil	Santo Antonio	Urban	1494	12 to 15	Mansoni	x					x	x							x	x
Bartlett et al (26)	2022	2014	Angola	Huambo, Uige, Zaire	Rural	17093	9 to 14	Mansoni & Haematobium	x														x	x														x
Bekana et al (27)	2021	2018	Ethiopia	Amhara	Rural	798	6 to 15	Mansoni	x		x	x	x	x			x	x			x
Binga et al (28)	2022	2021	Nigeria	Taraba	Both	384	All	haematobium																						x
Bishop et al (29)	2023		Nigeria	Kaduna	Rural	600	2019-10-01	Haematobium																x			x	x	x	x						x
Bolaji et al (30)	2015	2013	Nigeria	Kwara State	Rural	150	9- >16	Haematobium																x				x		x						x
Byagamy et al (31)	2025	2023	Uganda	Lango	Rural	802	2016-05-01	Mansoni	x
Campbell et al (32)	2017	2015	Cameroon	Barombi Mbo and Barombi Kotto lakes	Rural	338	1 to 83	Haematobium																x				x	x	x
Carlton et al (33)	2009	2007 - 2010	China	Sichuan	Rural	2005	≥ 6	Japonicum
Coura-Filho (34)	1994	NA	Brazil	All	Both	4500	6 to 34	Mansoni	x		x	x		x	x						x		x
Coura-Filho et al (35)	1994	1991	Brazil	Peri-Peri	Urban	337	>1	Mansoni	x				x	x	x						x
Coura-Filho et al (36)	1995	1980	Brazil	Ravena	Urban	998	10 to 19	Mansoni	x			x	x	x	x	x					x		x
Cundill et al (37)	2011	2004-2006	Brazil	Americaninhas	Both	598	≥5	Mansoni	x
da Silva (38)	1997	NA	Brazil	Cururupu	Rural	294	All ages	Mansoni	x				x	x	x	x					x		x
Dalton and Pole (39)	1978	NA	Ghana	Lake Volta	Rural	132	All ages	Haematobium																		x	x		x		x
Damen et al (40)	2006	NA	Nigeria	Kaduna	Rural	306	10 to 25	Mansoni & Haematobium	x															x
Damtie et al (41)	2021	2019-2020	Ethiopia	Libokemkem District	Rural	277	18-45	Mansoni														x	x
Dassah et al (42)	2023	2022	Ghana	Upper East Region	Rural	326	2017-09-01	Mansoni							x
Dawet et al (43)	2012	NA	Nigeria	Plateau	Rural & urban	242	All ages	Haematobium																x
de Lima e Costa (44)	1987	1981	Brazil	Comercinho	NA	1064	≥2	Mansoni	x		x	x	x	x	x
de Lima e Costa (45)	1991	NA	Brazil	Divino	NA	506	≥2	Mansoni	x		x	x	x	x	x	x					x
de Lima e Costa (46)	1994	NA	Brazil	Minas Gerais	NA	1162	≥2	Mansoni	x			x	x	x
Enk et al (47)	2010	NA	Brazil	Minas Gerais	Both	1061	All ages	Mansoni			x			x	x	x					x
Erismann et al (48)	2016	2015	Burkina	Plateau central	Rural	385	8 to 14	Haematobium																x	x	x	x					x					x	x
Exum et al (49)	2019	2016 - 2017	Uganda	Whole country	Rural & urban	9097	2 to 50+	Mansoni	x		x						x					x	x
Farooq et al (50)	1966	1962-63	Egypt	Multiple	Rural & urban	23572	All ages	Mansoni & Haematobium				x	x	x	x		x										x	x	x	x		x
Fentahun et al (51)	2021	2021	Ethiopa	Lake Tana	Rural	388	All ages	Mansoni				x	x	x	x						x
Fentie et al (52)	2013	2007-2008	Ethiopia	Lake Tana Basin	Rural	520	6 to 15	Mansoni	x									x			x
Fetene et al (53)	2021	2017	Ethiopia	Bahir Dar Zuria District	Rural	394	6 to 14	Mansoni	x			x		x							x
Firmo et al (54)	1996	91 to 92	Brazil	Minas Gerais	Urban	916	All ages	Mansoni	x			x	x	x	x		x						x
Fuerst (55)	2013	2010	Cote d'Ivoire	South-centre	Rural	195	All ages	Mansoni	x
Ghazy et al (56)	2022	2019	Egypt	Kafr El-Sheikh	Rural	861	2015-06-01	Mansoni			x	x	x								x
Gichuki et al (57)	2019	2017	Kenya	Mwea	Rural	905	17 to 95	Mansoni	x		x												x
Gomes et al (58)	2025	2014 - 2022	Brazil	Minas Gerais	Rural	265	1969-06-01	Mansoni		x	x	x	x	x	x						x		x
Guimarães et al (59)	1985	NA	Brazil	Tuparence	Not specified	745	All ages	Mansoni
Guimarães et al (60)	1985	1983	Brazil	Ilha	Rural & urban	167	SAC	Mansoni				x		x	x
Guo and Jiang (61)	2004	2002	China	Jiangxi	Rural	336	10 to 65	Japonicum																																		x	x	x	x
Hailegebriel et al (62)	2021	2021	Ethiopia	Lake Tana	Rural	681	5 to 22	Mansoni			x	x	x	x	x	x					x
Hailu et al (63)	2020	2016	Ethiopia	Jawe district	Rural	333	6 to 14	Mansoni	x			x	x	x		x	x					x
Hailu et al (64)	2018	2017	Ethiopia	Bahir Dar	Rural & urban	409	7 to 14	Mansoni	x			x	x	x							x
Hilali et al (65)	1995	1992-1994	Sudan	Managil	Rural	1450	All ages	Mansoni							x						x	x	x
Houmsou et al (66)	2010	2008-2009	Nigeria	Benue state	NA	750	3 to 70	Haematobium																			x	x	x	x						x	x
Ibrahim et al (67)	2018	2016	Ethiopia	Ejaji	Rural & urban	240	6 to 19	Mansoni	x				x	x	x	x						x
Ito et al (68)	2025	2020 to 2022	Nigeria	Southern	Rural	7219	1950-10-01	Haematobium																x					x	x	x					x
Jeza et al (69)	2022	2018	Kenya	Kwale county	Rural	534	15 to 50	Haematobium																x	x													x
Joof et al (70)	2021	2015	Gambia	all	Rural	2018	7 to 14	Haematobium																		x	x	x	x	x	x
Kabatereine et al (71)	2011	2009 to 10	Uganda	Lake Victoria	Rural & urban	1784	10 to 14	Mansoni	x
Kabuyaya et al (72)	2017	2015	South Africa	uMkhanyakude district	Rural	320	10 to 15	Haematobium																x		x	x	x	x							x		x
Kajembe (73)	2022	NA	Tanzania	Mkuranga	Rural	396	2016-06-01	Haematobium																		x	x	x	x	x	x
Kim et al (74)	2024	2022	Uganda	Mayuge	Rural	1617	2021-07-01	Mansoni	x													x	x
Knopp et al (75)	2013	2006 - 2009	Tanzania (Zanzibar)	Unguja island	Rural	879	0 to 100	Haematobium																														x
Kulinkina et al (76)	2019	2015	Ghana	Eastern region	Rural	897	SAC	Haematobium																		x			x
Kumagai et al (77)	2022	2016	Laos	Champasak	Rural	272	1960-05-01	Mekongi
Lakew et al (78)	2015	2010	Ethiopia	Jimma town	Peri-urban	116	All ages	Mansoni	x				x
M'Bra et al (79)	2018	2015	Cote d'Ivoire	Korhogo	Urban	2341	5 to 15	Mansoni	x					x	x								x
Mahmud et al (80)	2013	NA	Ethiopia	North	Rural & urban	600	6 to 15	Mansoni	x
Malibiche (81)	2023	2022	Tanzania	Nachingwea	Rural	483	2014-07-01	Haematobium																x		x	x	x	x	x						x
Marcal Junior et al (82)	1993	1987	Brazil	Pedro Toledo	Rural & urban	192	All ages	Mansoni				x	x	x	x	x
Masaku et al (83)	2020	2018	Kenya	Busia County	Rural	653	3 to 7	Mansoni	x					x								x	x
Maseke et al (84)	2022	2021	Tanzania	Itilima	Rural	433	13-21	Haematobium																x					x	x						x	x
Massara et al (85)	2004	2001-2003	Brazil	Belo Horizonte	Both	1186	All ages	Mansoni
Mathewos et al (86)	2014	2012	Ethiopia	North Gondar	Rural	261	5 to 15	Mansoni						x
Matthys et al (87)	2007	NA	Cote d'Ivoire	Man	Urban	716	All ages	Mansoni					x	x	x						x
Mohammed et al (88)	2023	2021	Ethiopia	Kurmuk	Rural	403	5 and above	Haematobium																			x	x	x
Mota and Sleigh(89)	1987	NA	Brazil	Northeast	Rural	141	All ages	Mansoni					x
Moza et al (90)	1998	1994	Brazil	Pernambuco	Rural	93	≥ 2	Mansoni				x	x	x	x
Munisi et al (91)	2016	NA	Tanzania	Rorya District	Rural	513	6 to 16	Mansoni														x
Murenjekwa et al (92)	2021	2012 - 2015	Zimbabwe	Midland’s province	Rural	4437	NA, median 25.5 years	Haematobium																x														x
Musuva et al (93)	2021	NA	Kenya	Nyanza Province	Rural	1200	9-12 and adults	Mansoni	x		x	x	x	x			x						x
Mutsaka-Makuvaza et al (94)	2019	NA	Zimbabwe	Mashonaland Central Province	Rural	860	0-5 and 15-50	Haematobium																x				x										x
N'Zi et al (95)	2021	2016 -2018	Cote d'Ivoire	Tonkpi region	Rural	350	1 to 6	Mansoni						x
Ndassa et al (96)	2007	2001 -2002	Cameroon	Upper Benue Valley	Rural	766	All	Haematobium																			x	x	x	x	x
Ndokeji et al (97)	2016	NA	Tanzania	Ilemela District	Rural	454	4 to 14	Mansoni	x		x	x	x	x	x	x
Ndyomugyenyi and Minjas (98)	2001	NA	Tanzania	Dar Es Salaam	Urban	483	5 to 19	Haematobium																		x	x	x	x	x						x
Ngui et al (99)	2024	2022	Kenya	Kwale	Rural	422	15-50	Haematobium																x		x	x	x			x						x
Nigo et al (100)	2021	2016- 2017	DRC	Ituri province	Rural & urban	2838	>1	Mansoni				x	x	x	x							x	x
Njambi et al (101)	2020	NA	Kenya	Kirinyaga County	Rural	180	8 to 14	Mansoni	x										x			x	x
Noman et al (102)	2012	2006	Yemen	Taiz	Not specified	210	0-17	Mansoni & Haematobium														x															x
Nworie et al (103)	2012		Nigeria	Ebonyi state	Rural	500	5 to 15	Haematobium																x
Nyirenda et al (104)	2022	NA	Zambia	Kafue	Rural	322	2020-06-01	Haematobium																			x	x	x	x			x
Obadiah et al (105)	2018	2016	Nigeria	Benue State	Rural	700	≤5 to ≥ 20	Haematobium																x								x
Ojeleye et al (106)	2024	2021 to 2022	Nigeria	Kaduna	Rural	200	2017-08-01	Haematobium																x					x								x
Okoyo et al (107)	2020	2017	Kenya	6 regions / national	Rural	9801	1 to 21	Mansoni	x														x
Okoyo et al (108)	2021	2017	Kenya	6 regions / national	Rural	199 schools	Class 2-6	Mansoni	x										x			x	x
Omondi et al (109)	2021	2018	Kenya	Siaya and Homa Bay counties	Rural	600	18 to 90	Mansoni	x						x								x
Onyekwere et al (110)	2022	2019	Nigeria	7 states in south Nigeria	Rural	5514	5 to 14	Haematobium																x				x	x	x
Opara et al (111)	2021	2017-2018	Nigeria	Cross River State	Rural	630	5 to 16	Haematobium																		x	x	x	x		x
Opoku-Kwabi (112)	2024	2023	Ghana	Adisadel	Peri-urban	246	2019-04-01	Both						x															x
Paller et al (113)	2024	2019-2021	Philippines	Mindanao	Not specified	386	1960-10-01	Japonicum																																					x
Palmeira et al (114)	2010	NA	Brazil	Alagos	Urban	329	7 to 15+	Mansoni	x
Phillips et al (115)	2023	2018-2019	Ethiopia	Wolayita	Rural	6637	0->36	Mansoni and Haematobium	x	x		x	x									x	x	x	x		x	x									x	x
Phiri et al (116)	2016	2005	Malawi	Chikwawa district	Rural	1642	>1	Haematobium																				x				x						x
Reitzug et al (117)	2023	2022	Uganda	East and West	Rural	2867	1990-05-01	Mansoni							x
Reuben et al (118)	2013	NA	Nigeria	Lafia	Urban & sub-urban	160	SAC	Haematobium																x
Risikat et al (119)	2012	NA	Nigeria	Ijoun	Rural	268	5 to 16	Haematobium																			x	x		x
Rodrigues et al (120)	1995	NA	Brazil	Itinga	Not specified	324	All ages	Mansoni			x	x	x	x	x	x	x				x
Rogers et al (121)	2024	2020	Uganda	Buyende	Rural	348	2015-05-01	Mansoni	x
Rollemberg et al (122)	2015	2008 - 2010	Brazil	Sergipe	Rural	500	9 to 73	Mansoni		x					x		x
Ross et al (123)	2017	2012	Philippines	North Samar	Rural	6976	All	Japonicum																																				x	x			x
Ruganuza et al (124)	2015	NA	Tanzania	Ukerewe Island	Rural	400	1 to 6	Mansoni									x
Rujeni et al (125)	2022	NA	Rwanda	Nationwide	Rural	4675	7 - 68 months	Mansoni					x
Sady et al (126)	2013	NA	Yemen	West	Rural	400	<15	Mansoni	x			x	x									x
Salawu et al (127)	2016	2010 - 2011	Nigeria	Ogun State	Rural	237	15 to 30+	Mansoni & Haematobium																		x	x	x
Samweli et al (128)	2023	2022	Tanzania	Shinyanga	Rural	620	2020-11-01	Mansoni			x	x	x	x	x							x
Schmidlin et al (129)	2013	2011	Cote d'Ivoire	Taabo, South-central	Rural	1894	All ages	Haematobium																								x
Sekre et al (130)	2024	2022	Cote d’Ivoire	West	Rural	1602	2014-05-01	Mansoni				x	x	x	x	x					x
Shabani et al (131)	2022	2020	Tanzania	Muleba	Rural	328	18-55	Mansoni	x														x
Silva et al (132)	2020	2015	Brazil	Bahia	Urban	1654	All ages	Mansoni							x
Sitotaw et al (133)	2020	2018 - 2019	Ethiopia	Sasiga District	Urban	383	< 5 to 18	Mansoni	x													x
Soares et al (134)	1995	NA	Brazil	Paracambi	Peri-urban	1196	All ages	Mansoni	x
Sousa-Figueiredo et al (135)	2015	NA	Namibia	northern	Rural	17896	3 to 19	Mansoni & Haematobium															x															x
Stephenson et al (136)	1986	NA	Kenya	Kwale	Rural	105	NA	Haematobium																x		x	x	x	x								x
Stothard et al (137)	2002	2001	Zanzibar, Tanzania	Unguja	NA	400	8 to 19	Haematobium																			x	x
Sudat, et al (138)	2010	2000	China	Xichang	Rural	1011	All ages	Japonicum																																		x	x	x	x
Surakat et al (139)	2020	2019	Nigeria	Osun state	Semi-urban & rural	243	2016-05-01	Haematobium																														x
Tadege et al (140)	2017	2015	Ethiopia	Lake Hawassa	Rural	374	5 to 15	Mansoni				x		x	x						x
Tadesse et al (141)	2013	2012	Ethiopia	Raya Alamata district	Rural	500	6 to 19	Mansoni						x			x
Tanser et al (142)	2018	2015	South Africa	uMkhanyakude district	Rural	2105	9 to 14+	Haematobium																x														x
Tazebew et al (143)	2022	2018	Ethiopia	Guangua District	Rural	404	5 to 19	Mansoni				x		x		x	x				x	x	x
Tiruneh et al (144)	2020	2019	Ethiopia	Abeshge district	Rural	389	5 to 15	Mansoni	x			x	x								x	x	x
Tolera et al (145)	2024	2024	Ethiopia	west Shoa zone	Both	338	2018-07-01	Mansoni	x													x
Tupps et al (146)	2022	2018	Sierra Leone	Bo and Kenema districts	Both	2.692	1 to 59	Mansoni														x	x
Umar (147)	2000	NA	Nigeria	Bakalori	Rural	240	9 to 16	Haematobium																x						x
Usman & Babeker (148)	2017	2016	Nigeria	Bauchi State	Rural	2000	4 to 41+	Haematobium																x													x	x
Usman (149)	2020	2016	Nigeria	Bauchi Central Senatorial Zone	Rural	600	4 to 41+	Haematobium																x														x
Vonghachack et al (150)	2017	2011-2012	Lao PDR	Mekong Islands	Rural	994	2 to 88	Mekongi
Wanjala et al (151)	2013	2006 - 2008	Kenya	Western	Rural	972	5 to 14	Mansoni			x	x	x	x	x
Watts and Katsha (152)	1995	1991	Egypt	Nile Delta	Rural	967	All ages	Mansoni	x														x
Wepnje et al (153)	2019	2016 - 2018	Cameroon	Munyenge	Rural	368	15 to 42	Haematobium																x				x				x
Wubet et al (154)	2020	2018 - 2019	Ethiopia	Northwest	Rural	362	7 to 15+	Mansoni	x					x		x	x						x
Ximenes et al (155)	2003	NA	Brazil	São Lourenço da Mata	Urban	1674	10 to 25	Mansoni	x														x
Yahaya et al (156)	2024	2023	Nigeria	Zamfara state	Not specified	551	2020-05-01	Haematobium																x		x			x	x
Yang et al (157)	2009	NA	China	Hunan	Not specified	10, 108	≥6	Japonicum																															x						x
Yangaza et al (158)	2022	2020	Tanzania	Dar es Salaam	urban	250	2018-07-01	Haematobium																x		x	x	x	x		x					x		x
Yusuf et al (159)	2025	2024	Nigeria	Bauchi	Both	384	2015-06-01	Haematobium																x					x	x							x	x
Zeleke et al (160)	2020	2018	Ethiopia	Maksegnit, Debark, Sanja, Chuahit districts	Rural	786	7 to 16	Mansoni		x			x										x
[truncated: 19 more columns]
